# Supplementary material for: In Vitro Heme Coordination of a Dye-Decolorizing Peroxidase—The Interplay of Key Amino Acids, pH, Buffer and Glycerol
Source: Int J Mol Sci. 2021 Sep 12;22(18):9849. doi: 10.3390/ijms22189849 (PMC8468270; doi:10.3390/ijms22189849)
Supplement: Supplementary file 1 [file ijms-22-09849-s001.zip]

Archive with 1 entries (1 files):
- ijms-1302052-supplementary.pdf
